# Supplementary material for: Investigation of the Storage and Stability as Well as the Dissolution Rate of Novel Ilaprazole/Xylitol Cocrystal
Source: Pharmaceutics. 2024 Jan 17;16(1):122. doi: 10.3390/pharmaceutics16010122 (PMC10818325; doi:10.3390/pharmaceutics16010122)
Supplement: Supplementary file 1 [file pharmaceutics-16-00122-s001.zip]

Archive with 1 entries (1 files):
- pharmaceutics-2831426-supplementary.pdf
